# Supplementary material for: Non-targeted metabolomic analysis of non-volatile metabolites in a novel Chinese industrially fermented low-salt kohlrabi
Source: Front Nutr. 2024 Aug 30;11:1450789. doi: 10.3389/fnut.2024.1450789 (PMC11397298; doi:10.3389/fnut.2024.1450789)
Supplement: Supplementary file 2 [file Table_2.XLSX]

## Sheet: 0D VS 45D
Table S2 List of differential metabolites between 0D and 45D (0D VS 45D)
Metabolite	Class	Kegg ID	P_value	FC (0D/45D)	VIP	0D-1	0D-2	0D-3	45D-1	45D-2	45D-3
Tartaric acid	Carbohydrates and carbohydrate conjugates	C00898	0.00490212	5.5774	1.20172	549750	510586	331435	89039.6	67793.6	92704.2
Sinigrin	Carbohydrates and carbohydrate conjugates	C08427	0.0424902	12.6395	1.05725	6.18347e+08	1.9062e+08	3.82491e+08	1.07855e+07	2.49385e+07	5.85411e+07
N-Acetyl-D-glucosamine	Carbohydrates and carbohydrate conjugates	C00140	0.000122953	0.110748	1.26415	7.44654e+06	3.15284e+06	608774	3.2948e+07	3.41446e+07	3.41118e+07
L-Ribulose	Carbohydrates and carbohydrate conjugates	C00310	0.000461235	0.336611	1.25391	2.54715e+07	2.07028e+07	1.64858e+07	6.5673e+07	5.6257e+07	6.42196e+07
D-Mannose	Carbohydrates and carbohydrate conjugates	C00159	0.000560647	2.49511	1.25161	5.31734e+09	4.69215e+09	4.36382e+09	1.98941e+09	1.97897e+09	1.79221e+09
D-Galactose	Carbohydrates and carbohydrate conjugates	C00124	0.004851	21.2092	1.20287	1.19122e+07	2.08007e+07	1.43779e+07	842578	723722	653997
D-Fructose	Carbohydrates and carbohydrate conjugates	C00095	0.049791	7.75048	1.03502	5.3829e+06	1.30859e+07	5.8787e+06	519628	541529	2.08027e+06
Cellobiose	Carbohydrates and carbohydrate conjugates	C00185	0.00139445	0.11983	1.23785	89352.2	1.05566e+06	144897	3.10288e+06	3.73343e+06	3.92817e+06
1-Kestose	Carbohydrates and carbohydrate conjugates	C03661	0.00273766	0.0386992	1.22135	6.36369e+06	3.69771e+06	3.707e+06	8.92815e+07	1.17451e+08	1.49047e+08
N-Formyl-L-glutamic acid	Amino acids, peptides, and analogues	C01045	0.000571213	30.7432	1.25181	5.57966e+06	4.55642e+06	6.40837e+06	198738	151144	188267
N-α-acetyllysine	Amino acids, peptides, and analogues	C12989	0.000472468	0.129732	1.25271	1.03749e+06	1.05228e+06	3.92699e+06	1.67552e+07	1.57797e+07	1.38435e+07
N-Acetylleucine	Amino acids, peptides, and analogues	C02710	0.000279104	0.0497857	1.25879	56323.1	51283.8	76239.2	1.09177e+06	1.18239e+06	1.41858e+06
L-Valine	Amino acids, peptides, and analogues	C00183	0.00195231	0.465946	1.22968	1.31503e+08	9.55234e+07	8.67112e+07	2.23225e+08	2.08843e+08	2.41266e+08
L-Phenylalanine	Amino acids, peptides, and analogues	C00079	0.0433315	0.302357	1.05361	1532.41	540.469	826.548	3728.77	1799.41	4061.23
L-Leucine	Amino acids, peptides, and analogues	C00123	0.00408015	0.364579	1.20926	9.50935e+06	7.46831e+06	7.12069e+06	1.91504e+07	2.04936e+07	2.64552e+07
L-Glutamic acid	Amino acids, peptides, and analogues	C00025	0.000702813	3.97153	1.24883	2.97977e+09	2.40699e+09	2.33587e+09	6.54972e+08	6.61584e+08	6.27943e+08
Glycylleucine	Amino acids, peptides, and analogues	C02155	0.0415288	0.0738879	1.05528	635551	661077	1.18392e+06	1.31589e+07	1.60167e+07	4.39613e+06
gamma-Aminobutyric acid	Amino acids, peptides, and analogues	C00334	3.30967e-05	0.350951	1.26951	1.25067e+09	1.02453e+09	1.01347e+09	3.02792e+09	3.23778e+09	3.10503e+09
Dimethylglycine	Amino acids, peptides, and analogues	C01026	0.000559619	3.24324	1.25111	9.49628e+07	8.89503e+07	7.51159e+07	2.4609e+07	2.72449e+07	2.80134e+07
Biocytin	Amino acids, peptides, and analogues	C05552	0.0042831	0.369138	1.20576	8.36597e+07	7.94717e+07	8.29602e+07	2.21238e+08	2.64216e+08	1.81212e+08
Aminoadipic acid	Amino acids, peptides, and analogues	C00956	0.00621544	2.36164	1.19363	2.54398e+08	2.05095e+08	1.78522e+08	7.6761e+07	9.98203e+07	9.35757e+07
4-Acetamido-2-aminobutanoic acid	Amino acids, peptides, and analogues	C06442	3.45348e-05	0.0876026	1.26986	612094	561815	627701	6.29919e+06	6.90796e+06	7.35856e+06
Benzaldehyde	Benzene and substituted derivatives	C00261	0.000444261	0.393111	1.25377	3.17807e+07	2.54342e+07	2.1948e+07	6.24193e+07	6.78527e+07	7.11033e+07
2-Phenylethanol	Benzene and substituted derivatives	C05853	0.0346181	0.290956	1.07597	1.32626e+07	1.26331e+07	7.34148e+07	8.30702e+07	1.22375e+08	1.3588e+08
Citrinin	Benzopyrans	C16765	0.00441998	0.157904	1.20704	435047	432085	167925	1.82641e+06	1.9366e+06	2.79197e+06
4-Hydroxycinnamic acid	Cinnamic acids and derivatives	C00811	0.000350246	0.348085	1.25607	2.17644e+07	2.19133e+07	1.89238e+07	5.39892e+07	6.54675e+07	6.03887e+07
Pelargonic acid	Fatty Acyls	C01601	0.00378037	0.352427	1.21046	1.72773e+08	9.88074e+07	8.92202e+07	2.90711e+08	3.68598e+08	3.6445e+08
Dethiobiotin	Fatty Acyls	C01909	9.68938e-05	0.180941	1.26576	129225	102303	89807.6	544826	587267	643825
Azelaic acid	Fatty Acyls	C08261	0.000121735	0.0954938	1.26503	1.59304e+06	4.18039e+06	581470	2.38471e+07	2.13393e+07	2.13615e+07
8,9-DiHETrE	Fatty Acyls	C14773	0.00423388	0.00832738	1.20757	268637	164933	76258.3	1.37498e+07	2.21457e+07	2.53276e+07
13-L-Hydroperoxylinoleic acid	Fatty Acyls	C04717	0.00125489	0.149428	1.23809	1.25524e+07	6.96091e+06	1.24792e+06	4.19375e+07	5.34414e+07	4.3559e+07
13(S)-HpOTrE	Fatty Acyls	C04785	0.000801068	0.24469	1.24608	4.29557e+07	3.41554e+07	2.73849e+07	1.20578e+08	1.52769e+08	1.53707e+08
(9Z,12Z,15Z)-Octadecatrienoic acid	Fatty Acyls	C06427	0.00650776	0.0955102	1.19137	1.87365e+06	862637	1.18913e+06	1.00373e+07	1.29434e+07	1.81188e+07
(-)-Epigallocatechin	Flavonoids	C12136	7.74402e-08	0.0187397	1.2756	44648.3	27240.1	49409	2.1967e+06	2.15367e+06	2.12239e+06
Guanine	Imidazopyrimidines	C00242	0.000950052	0.336665	1.24335	3.07219e+07	3.11184e+07	2.7659e+07	7.57943e+07	9.80712e+07	9.19751e+07
cis-Zeatin	Imidazopyrimidines	C00371	0.000555922	0.236398	1.25094	447050	429706	364951	1.50004e+06	1.94158e+06	1.811e+06
Adenine	Imidazopyrimidines	C00147	0.00781106	0.257987	1.18315	1.42777e+06	2.7858e+06	953073	7.93679e+06	7.00274e+06	5.08723e+06
7-Methyladenine	Imidazopyrimidines	C02241	0.00169719	0.207875	1.2313	306883	6532.32	230882	837573	905434	875384
N-Acetylserotonin	Indoles and derivatives	C00978	0.032328	0.292264	1.0827	111612	96294.2	79837.2	189483	428252	366797
Oxoadipic acid	Organic acids and derivative	C00322	0.0302615	0.0347378	1.09123	5.48388e+06	6.46484e+06	4.53283e+06	2.47092e+08	9.06232e+07	1.36741e+08
Glutaric acid	Organic acids and derivative	C00489	0.00230535	0.304121	1.22682	3.5166e+07	6.20264e+07	6.24908e+07	1.63952e+08	1.56136e+08	2.04976e+08
β-Alanyl-L-lysine	Organic acids and derivative	C05341	0.000759534	0.0680346	1.2468	5.60842e+06	3.99411e+06	2.42747e+07	1.35292e+08	1.78945e+08	1.83704e+08
Acetoacetic acid	Organic acids and derivative	C00164	0.00207352	0.0750342	1.22927	6.01099e+07	4.90477e+07	4.36561e+07	7.1398e+08	5.11506e+08	8.11101e+08
2-Ketobutyric acid	Organic acids and derivative	C00109	0.000507142	2.50175	1.25261	5.53395e+08	5.03287e+08	4.55102e+08	2.14205e+08	2.03127e+08	1.86959e+08
Quinate	Organooxygen compounds	C00296	0.00147986	3.80933	1.23451	6.13652e+08	6.96145e+08	5.02335e+08	1.51032e+08	1.43322e+08	1.81355e+08
Hydroxykynurenine	Organooxygen compounds	C02794	0.000875204	0.275921	1.24455	5.11813e+06	5.31266e+06	5.86791e+06	1.66265e+07	2.19165e+07	2.05271e+07
2-Furancarboxaldehyde	Organooxygen compounds	C14279	0.003064	2.58524	1.21837	5.02409e+08	4.04776e+08	3.72791e+08	1.42383e+08	1.67901e+08	1.84825e+08
Pyrimidodiazepine	Others	C02587	0.00207694	0.131236	1.22774	2.82168e+06	2.0549e+06	649898	1.09138e+07	1.61625e+07	1.50346e+07
Juvenile hormone III	Others	C09694	8.08996e-05	0.213467	1.26588	7.80368e+06	4.70726e+06	6.12132e+06	2.74283e+07	3.10917e+07	2.87639e+07
Confertifolin	Others	C09376	0.000834672	0.237137	1.24538	1.96264e+07	1.68553e+07	1.4423e+07	5.99124e+07	7.85149e+07	7.62367e+07
9(S)-HPOT	Others	C16321	0.000847921	0.249303	1.24519	2.90524e+08	2.36443e+08	1.9663e+08	8.15353e+08	1.04585e+09	1.04128e+09
2,3-Dinor-8-iso prostaglandin F2α	Others	C14794	0.00243901	0.286016	1.22287	7.14122e+07	2.44104e+07	5.44646e+07	1.97014e+08	1.73629e+08	1.54808e+08
(10S)-Juvenile hormone III diol	Others	C16505	1.01263e-05	0.0280716	1.27243	267104	220724	223165	7.89639e+06	8.91347e+06	8.51805e+06
Vanillylmandelic acid	Phenols	C05584	0.0188266	13.7612	1.12938	1.7126e+07	3.49684e+07	4.33252e+07	2.11283e+06	2.32685e+06	2.49428e+06
1,2,3-Trihydroxybenzene	Phenols	C01108	0.000815496	2.91674	1.24625	5.03631e+07	4.40311e+07	3.92578e+07	1.51671e+07	1.49496e+07	1.57057e+07
3-(2-Hydroxyphenyl)propanoic acid	Phenylpropanoic acids	C01198	4.43777e-06	15.1344	1.27397	6.77314e+08	6.19561e+08	6.31997e+08	3.95476e+07	4.23594e+07	4.55427e+07
Piperidine	Piperidines	C01746	0.00177966	0.360151	1.23158	9.25639e+08	7.75543e+08	6.92932e+08	1.86695e+09	2.31998e+09	2.4606e+09
Nicotinic acid	Pyridines and derivatives	C00253	0.000116729	4.22861	1.26384	109597	119280	104336	29127.6	19093.1	30579
Niacinamide	Pyridines and derivatives	C00153	0.000209437	0.462051	1.26004	5.23897e+07	4.17752e+07	4.93781e+07	9.78096e+07	1.07622e+08	1.05233e+08
Androsterone	Steroids and steroid derivatives	C00523	0.00359908	0.325751	1.21139	6.40624e+07	2.06604e+07	4.97373e+07	1.52046e+08	1.3687e+08	1.23853e+08

## Sheet: 0D VS 90D
Table S2 List of differential metabolites between 0D and 90D (0D VS 90D)
Metabolite	Class	Kegg ID	P_value	FC (0D/90D)	VIP	0D-1	0D-2	0D-3	90D-1	90D-2	90D-3
Tartaric acid	Carbohydrates and carbohydrate conjugates	C00898	0.0404504	0.0113174	1.02754	549750	510586	331435	6.00454e+07	1.47343e+07	4.81965e+07
Sucrose	Carbohydrates and carbohydrate conjugates	C00089	0.021126	2.72801	1.08664	1.00623e+06	795900	221741	1.84038e+06	1.4723e+06	2.20845e+06
Sinigrin	Carbohydrates and carbohydrate conjugates	C08427	0.0444928	10.976	1.01967	6.18347e+08	1.9062e+08	3.82491e+08	1.45033e+07	6.93865e+07	2.46614e+07
D-Ribose	Carbohydrates and carbohydrate conjugates	C00121	0.000418838	2.324	1.22005	1.85613e+08	1.6435e+08	1.55865e+08	7.13879e+07	7.45562e+07	7.17099e+07
D-Mannose	Carbohydrates and carbohydrate conjugates	C00159	7.17361e-05	78.2472	1.23167	5.31734e+09	4.69215e+09	4.36382e+09	6.50833e+07	4.8468e+07	7.01398e+07
D-Galactose	Carbohydrates and carbohydrate conjugates	C00124	0.00446041	40.0359	1.17092	1.19122e+07	2.08007e+07	1.43779e+07	333036	386453	456730
D-Fructose	Carbohydrates and carbohydrate conjugates	C00095	0.0440008	9.12847	1.02397	5.3829e+06	1.30859e+07	5.8787e+06	979078	890071	798064
Cellobiose	Carbohydrates and carbohydrate conjugates	C00185	0.000587466	0.00825598	1.2181	89352.2	1.05566e+06	144897	4.42872e+07	4.99717e+07	6.19799e+07
N-α-acetyllysine	Amino acids, peptides, and analogues	C12989	0.00228482	0.0113283	1.18674	1.03749e+06	1.05228e+06	3.92699e+06	2.26706e+08	1.44144e+08	1.60276e+08
N-Acetylleucine	Amino acids, peptides, and analogues	C02710	0.00639979	0.00660691	1.16374	56323.1	51283.8	76239.2	6.99301e+06	8.08909e+06	1.27442e+07
N-Acetylglutamic acid	Amino acids, peptides, and analogues	C00624	0.00584763	0.0339839	1.15427	577890	453004	528396	2.01566e+07	1.51133e+07	1.06133e+07
L-Valine	Amino acids, peptides, and analogues	C00183	0.0031477	6.38514	1.18543	1.31503e+08	9.55234e+07	8.67112e+07	2.02239e+07	1.65236e+07	1.2388e+07
L-Proline	Amino acids, peptides, and analogues	C00148	0.000816286	0.0649091	1.21359	5.33912e+07	3.70938e+07	2.85694e+07	4.89899e+08	6.4627e+08	6.98001e+08
L-Phenylalanine	Amino acids, peptides, and analogues	C00079	0.000143645	1.46645e-05	1.22439	1532.41	540.469	826.548	7.48617e+07	6.35851e+07	5.92703e+07
L-Methionine S-oxide	Amino acids, peptides, and analogues	C02989	0.00420705	0.108285	1.1783	2.62648e+07	1.70667e+07	1.64532e+07	1.30289e+08	1.98729e+08	2.23085e+08
L-Isoleucine	Amino acids, peptides, and analogues	C00407	0.0412822	0.11089	1.03685	1.66551e+07	1.42463e+07	8.9028e+06	7.73369e+07	9.08158e+07	1.908e+08
L-Glutamine	Amino acids, peptides, and analogues	C00064	0.00208742	4.55853	1.19798	8.86699e+09	7.93098e+09	6.54073e+09	2.75037e+09	1.29731e+09	1.0721e+09
L-Glutamic acid	Amino acids, peptides, and analogues	C00025	0.000275322	24.6696	1.22392	2.97977e+09	2.40699e+09	2.33587e+09	1.58142e+08	8.31093e+07	7.1791e+07
L-Asparagine	Amino acids, peptides, and analogues	C00152	0.0132243	3.09297	1.13004	1.42986e+08	1.40182e+08	1.01529e+08	5.81062e+07	5.57121e+07	1.05595e+07
gamma-Aminobutyric acid	Amino acids, peptides, and analogues	C00334	0.000351863	11.811	1.22194	1.25067e+09	1.02453e+09	1.01347e+09	8.48424e+07	1.7274e+08	2.08576e+07
Dimethylglycine	Amino acids, peptides, and analogues	C01026	0.0318034	2.09528	1.06519	9.49628e+07	8.89503e+07	7.51159e+07	6.59181e+07	3.35674e+07	2.41396e+07
Aminoadipic acid	Amino acids, peptides, and analogues	C00956	0.00163661	4.87855	1.20007	2.54398e+08	2.05095e+08	1.78522e+08	3.90557e+07	4.49773e+07	4.67466e+07
Fomepizole	Azoles	C07837	0.0293862	0.0166258	1.0684	1.42646e+07	1.26796e+07	1.16408e+07	6.70512e+08	4.38402e+08	1.21188e+09
Terephthalic acid	Benzene and substituted derivatives	C06337	0.000941544	0.0675527	1.20968	591508	5.0306e+06	1.25906e+07	7.72122e+07	1.07079e+08	8.53159e+07
Fluconazole	Benzene and substituted derivatives	C07002	0.018207	0.00441934	1.09218	208131	166158	21129.3	4.51568e+07	2.34106e+07	2.09071e+07
Diphenylamine	Benzene and substituted derivatives	C11016	6.25561e-06	21.6824	1.23602	3.27928e+08	3.56983e+08	3.62096e+08	1.6121e+07	1.7093e+07	1.50743e+07
2-Phenylacetamide	Benzene and substituted derivatives	C02505	6.76865e-05	0.0113458	1.2287	1.09179e+06	1.0686e+06	1.06587e+06	1.05521e+08	9.11693e+07	8.76685e+07
Citrinin	Benzopyrans	C16765	0.0210927	0.0316731	1.08114	435047	432085	167925	1.66083e+07	8.25146e+06	7.81962e+06
4-Hydroxycinnamic acid	Cinnamic acids and derivatives	C00811	0.0128233	0.227357	1.11564	2.17644e+07	2.19133e+07	1.89238e+07	1.24843e+08	7.53647e+07	7.51366e+07
Sebacic acid	Fatty Acyls	C08277	0.000135626	0.0027719	1.22701	125704	76089.7	85913.5	3.23176e+07	3.93922e+07	3.20844e+07
Prostaglandin G2	Fatty Acyls	C05956	0.000326381	0.0454557	1.21864	492530	546685	1.50605e+06	2.16898e+07	1.70425e+07	1.72621e+07
Pelargonic acid	Fatty Acyls	C01601	0.0193363	5.91952	1.09945	1.72773e+08	9.88074e+07	8.92202e+07	2.08721e+07	1.98405e+07	2.02384e+07
Methyl jasmonate	Fatty Acyls	C11512	0.023747	0.143766	1.0883	1.10753e+07	1.52075e+07	1.3735e+07	4.88515e+07	1.07791e+08	1.21711e+08
Dodecanoic acid	Fatty Acyls	C02679	0.000383573	5.07396	1.22172	8.0023e+07	7.50389e+07	8.04935e+07	2.11074e+07	2.07214e+07	4.59564e+06
Dodecanedioic acid	Fatty Acyls	C02678	1.11389e-05	0.0950063	1.23609	786696	609892	583441	6.56157e+06	7.33637e+06	6.94309e+06
Dethiobiotin	Fatty Acyls	C01909	0.0322143	0.00394573	1.04694	129225	102303	89807.6	4.28127e+07	1.40995e+07	2.45267e+07
Azelaic acid	Fatty Acyls	C08261	0.00127282	0.074578	1.19913	1.59304e+06	4.18039e+06	581470	3.43847e+07	2.42088e+07	2.6618e+07
9(S)-HPODE	Fatty Acyls	C14827	0.00767241	0.168865	1.15564	5.51047e+06	3.8103e+06	3.18971e+06	1.7303e+07	2.54219e+07	3.13606e+07
8-Amino-7-oxononanoate	Fatty Acyls	C01092	0.000188328	0.109807	1.22459	1.58624e+06	442905	568931	8.29985e+06	7.11171e+06	8.24878e+06
8,9-DiHETrE	Fatty Acyls	C14773	0.00282106	0.00684811	1.18153	268637	164933	76258.3	3.19264e+07	1.91054e+07	2.34162e+07
13(S)-HpOTrE	Fatty Acyls	C04785	0.0198361	2.10718	1.09613	4.29557e+07	3.41554e+07	2.73849e+07	1.29039e+07	1.89721e+07	1.77144e+07
(9Z,12Z,15Z)-Octadecatrienoic acid	Fatty Acyls	C06427	0.00057507	0.0571985	1.21518	1.87365e+06	862637	1.18913e+06	1.99905e+07	2.70775e+07	2.15601e+07
(-)-Epigallocatechin	Flavonoids	C12136	0.0489245	0.00347965	1.00039	44648.3	27240.1	49409	1.30665e+07	1.79545e+07	3.83802e+06
Xanthine	Imidazopyrimidines	C00385	0.0323297	0.207343	1.04272	3.17503e+07	2.45827e+07	3.072e+07	2.02981e+08	1.32299e+08	8.45703e+07
cis-Zeatin	Imidazopyrimidines	C00371	4.23798e-05	0.0153158	1.23348	447050	429706	364951	2.70895e+07	2.46065e+07	2.93778e+07
7-Methyladenine	Imidazopyrimidines	C02241	9.10843e-05	0.021643	1.22728	306883	6532.32	230882	9.37381e+06	8.077e+06	7.69813e+06
3-Methyladenine	Imidazopyrimidines	C00913	0.00931764	0.329537	1.13345	7.75681e+07	3.70076e+07	3.43311e+07	1.63127e+08	1.70477e+08	1.18263e+08
N-Acetylserotonin	Indoles and derivatives	C00978	0.00112568	0.00400282	1.20928	111612	96294.2	79837.2	1.86842e+07	2.46949e+07	2.85059e+07
(R)-Pantolactone	Lactones	C01012	0.00945893	0.0198679	1.13703	4.87075e+06	9.5381e+06	7.53787e+06	4.8886e+08	2.24643e+08	3.91127e+08
Taurine	Organic acids and derivative	C00245	0.00196621	0.404815	1.19049	9.46048e+06	1.17739e+07	1.26429e+07	3.183e+07	2.71966e+07	2.46592e+07
Oxoadipic acid	Organic acids and derivative	C00322	0.00708076	0.0465187	1.14695	5.48388e+06	6.46484e+06	4.53283e+06	1.36228e+08	1.4406e+08	7.40121e+07
Maleic acid	Organic acids and derivative	C01384	0.000793124	6.55323	1.21319	7.91467e+08	6.45912e+08	7.03446e+08	2.1015e+08	5.11672e+07	6.5365e+07
L-Malic acid	Organic acids and derivative	C00149	0.0134544	0.214786	1.12427	6.09043e+06	5.96874e+06	5.45241e+06	1.77408e+07	3.50159e+07	2.87736e+07
L-Lactic acid	Organic acids and derivative	C00186	0.0158673	2.33681	1.1114	1.32504e+08	6.55822e+07	1.21311e+08	1.99032e+08	2.98548e+08	2.4879e+08
Acetoacetic acid	Organic acids and derivative	C00164	4.05474e-05	0.149553	1.23349	6.01099e+07	4.90477e+07	4.36561e+07	3.13407e+08	3.60119e+08	3.48279e+08
2-Ketobutyric acid	Organic acids and derivative	C00109	0.00635014	3.35951	1.15471	5.53395e+08	5.03287e+08	4.55102e+08	2.87255e+07	2.26509e+08	1.94767e+08
Quinate	Organooxygen compounds	C00296	0.000888572	7.42341	1.21148	6.13652e+08	6.96145e+08	5.02335e+08	1.07113e+08	4.75925e+07	8.94048e+07
L-Kynurenine	Organooxygen compounds	C00328	2.32937e-07	0.151783	1.23845	8.45657e+06	7.51915e+06	7.92851e+06	5.3293e+07	5.14082e+07	5.27881e+07
Hydroxykynurenine	Organooxygen compounds	C02794	0.000701725	0.265134	1.20871	5.11813e+06	5.31266e+06	5.86791e+06	2.34012e+07	2.00983e+07	1.7974e+07
Pyrimidodiazepine	Others	C02587	0.00594948	0.0115328	1.15347	2.82168e+06	2.0549e+06	649898	2.12398e+08	1.56789e+08	1.10008e+08
Confertifolin	Others	C09376	0.0119514	0.331699	1.11877	1.96264e+07	1.68553e+07	1.4423e+07	6.62905e+07	4.57966e+07	4.13795e+07
(10S)-Juvenile hormone III diol	Others	C16505	0.00100771	0.0211354	1.21051	267104	220724	223165	1.00629e+07	9.81328e+06	1.37638e+07
Phenyl acetate	Phenol esters	C00548	0.00483265	3.11668	1.17144	7.99305e+08	5.84249e+08	5.756e+08	2.04595e+08	2.61035e+08	1.62973e+08
Orciprenaline	Phenols	C07144	0.0102676	0.0177995	1.14197	252339	250202	198200	7.55615e+06	1.51119e+07	1.67007e+07
Mandelic acid	Phenols	C01984	0.00024022	0.0888274	1.22575	183666	192322	1.04221e+06	5.39087e+06	4.83012e+06	5.74478e+06
Hydroquinone	Phenols	C00530	0.0106581	20.9484	1.13605	5.34784e+09	2.97682e+09	2.96479e+09	2.23844e+08	1.31139e+08	1.83933e+08
1,2,3-Trihydroxybenzene	Phenols	C01108	0.00657903	0.035687	1.16272	5.03631e+07	4.40311e+07	3.92578e+07	9.1055e+08	1.14155e+09	1.69301e+09
3-(2-Hydroxyphenyl)propanoic acid	Phenylpropanoic acids	C01198	4.80401e-05	11.7467	1.23346	6.77314e+08	6.19561e+08	6.31997e+08	1.05578e+08	1.91951e+07	3.94317e+07
Piperidine	Piperidines	C01746	0.000597507	11.2125	1.21668	9.25639e+08	7.75543e+08	6.92932e+08	1.17647e+08	1.9259e+07	7.6615e+07
Thymidine	Pyrimidine nucleosides	C00214	0.000217097	2.38834	1.22309	1.33531e+07	1.20047e+07	1.3198e+07	5.6459e+06	4.59232e+06	5.9051e+06
Cytidine	Pyrimidine nucleosides	C00475	0.00272297	0.0106382	1.18094	4.74572e+06	4.13279e+06	3.40276e+06	4.99245e+08	3.39736e+08	3.15474e+08
Pyrrole-2-carboxylic acid	Pyrroles	C05942	0.00233234	0.00603259	1.19212	3.32503e+06	905114	5.58194e+06	5.664e+08	3.9614e+08	6.63972e+08
Dehydroepiandrosterone	Steroids and steroid derivatives	C01227	1.79862e-05	0.25475	1.23352	3.10794e+06	2.58073e+06	2.70523e+06	1.15839e+07	1.06243e+07	1.07413e+07
Androsterone	Steroids and steroid derivatives	C00523	0.0456812	0.385778	1.00926	6.40624e+07	2.06604e+07	4.97373e+07	1.58809e+08	9.19003e+07	9.78337e+07

## Sheet: 45D VS 90D
Table S2 List of differential metabolites between 45D and 90D (45D VS 90D)
Metabolite	Class	Kegg ID	P_value	FC (45D/90D)	VIP	45D-1	45D-2	45D-3	90D-1	90D-2	90D-3
Tartaric acid	Carbohydrates and carbohydrate conjugates	C00898	0.0393451	0.00202915	1.03525	89039.6	67793.6	92704.2	6.00454e+07	1.47343e+07	4.81965e+07
N-Acetyl-D-glucosamine	Carbohydrates and carbohydrate conjugates	C00140	8.23359e-07	11.3197	1.23863	3.2948e+07	3.41446e+07	3.41118e+07	3.84845e+06	2.69585e+06	2.39626e+06
L-Ribulose	Carbohydrates and carbohydrate conjugates	C00310	0.00497353	2.60723	1.16638	6.5673e+07	5.6257e+07	6.42196e+07	2.70164e+07	3.24968e+07	1.18842e+07
D-Mannose	Carbohydrates and carbohydrate conjugates	C00159	8.57167e-06	31.3602	1.23707	1.98941e+09	1.97897e+09	1.79221e+09	6.50833e+07	4.8468e+07	7.01398e+07
Cellobiose	Carbohydrates and carbohydrate conjugates	C00185	0.000747584	0.0688976	1.21109	3.10288e+06	3.73343e+06	3.92817e+06	4.42872e+07	4.99717e+07	6.19799e+07
1-Kestose	Carbohydrates and carbohydrate conjugates	C03661	0.00261364	38.0225	1.18677	8.92815e+07	1.17451e+08	1.49047e+08	1.26328e+06	3.39844e+06	4.69535e+06
N-α-acetyllysine	Amino acids, peptides, and analogues	C12989	0.00307543	0.0873211	1.18466	1.67552e+07	1.57797e+07	1.38435e+07	2.26706e+08	1.44144e+08	1.60276e+08
N-Acetylleucine	Amino acids, peptides, and analogues	C02710	0.0103704	0.132707	1.13388	1.09177e+06	1.18239e+06	1.41858e+06	6.99301e+06	8.08909e+06	1.27442e+07
N-Acetylglutamic acid	Amino acids, peptides, and analogues	C00624	0.0116559	0.16732	1.13121	1.53506e+06	1.84272e+06	4.29937e+06	2.01566e+07	1.51133e+07	1.06133e+07
L-Valine	Amino acids, peptides, and analogues	C00183	2.7354e-05	13.7036	1.23367	2.23225e+08	2.08843e+08	2.41266e+08	2.02239e+07	1.65236e+07	1.2388e+07
L-Proline	Amino acids, peptides, and analogues	C00148	0.00104733	0.0907165	1.20555	1.7799e+07	7.72795e+07	7.13109e+07	4.89899e+08	6.4627e+08	6.98001e+08
L-Phenylalanine	Amino acids, peptides, and analogues	C00079	0.000143664	4.85006e-05	1.22824	3728.77	1799.41	4061.23	7.48617e+07	6.35851e+07	5.92703e+07
L-Methionine S-oxide	Amino acids, peptides, and analogues	C02989	0.00444233	0.126328	1.16982	2.18107e+07	2.56748e+07	2.22605e+07	1.30289e+08	1.98729e+08	2.23085e+08
L-Glutamine	Amino acids, peptides, and analogues	C00064	0.00113462	3.72205	1.20465	6.57231e+09	6.50014e+09	5.98361e+09	2.75037e+09	1.29731e+09	1.0721e+09
L-Glutamic acid	Amino acids, peptides, and analogues	C00025	4.75056e-05	6.21161	1.2324	6.54972e+08	6.61584e+08	6.27943e+08	1.58142e+08	8.31093e+07	7.1791e+07
L-Asparagine	Amino acids, peptides, and analogues	C00152	0.000913339	4.51507	1.20893	1.88144e+08	1.96789e+08	1.76641e+08	5.81062e+07	5.57121e+07	1.05595e+07
gamma-Aminobutyric acid	Amino acids, peptides, and analogues	C00334	2.29618e-06	33.6544	1.23836	3.02792e+09	3.23778e+09	3.10503e+09	8.48424e+07	1.7274e+08	2.08576e+07
Biocytin	Amino acids, peptides, and analogues	C05552	0.00965581	2.05455	1.14134	2.21238e+08	2.64216e+08	1.81212e+08	1.12379e+08	1.14297e+08	9.78065e+07
Aminoadipic acid	Amino acids, peptides, and analogues	C00956	0.00307449	2.06574	1.18431	7.6761e+07	9.98203e+07	9.35757e+07	3.90557e+07	4.49773e+07	4.67466e+07
Fomepizole	Azoles	C07837	0.0292436	0.0150875	1.06179	1.20587e+07	1.14115e+07	1.15447e+07	6.70512e+08	4.38402e+08	1.21188e+09
Terephthalic acid	Benzene and substituted derivatives	C06337	0.00055095	0.00263722	1.21507	301399	167962	241653	7.72122e+07	1.07079e+08	8.53159e+07
Fluconazole	Benzene and substituted derivatives	C07002	0.0180752	0.00224378	1.10343	62093.2	72724.6	65943.1	4.51568e+07	2.34106e+07	2.09071e+07
Diphenylamine	Benzene and substituted derivatives	C11016	5.20463e-07	21.8294	1.23893	3.40094e+08	3.55252e+08	3.58758e+08	1.6121e+07	1.7093e+07	1.50743e+07
Benzaldehyde	Benzene and substituted derivatives	C00261	0.000188743	2.01543	1.22544	6.24193e+07	6.78527e+07	7.11033e+07	3.3466e+07	3.38098e+07	3.26408e+07
2-Phenylethanol	Benzene and substituted derivatives	C05853	0.0062291	5.72138	1.1594	8.30702e+07	1.22375e+08	1.3588e+08	4.3038e+06	2.3333e+07	3.2021e+07
2-Phenylacetamide	Benzene and substituted derivatives	C02505	6.8467e-05	0.0142064	1.2319	1.33032e+06	1.3695e+06	1.33989e+06	1.05521e+08	9.11693e+07	8.76685e+07
Citrinin	Benzopyrans	C16765	0.0388834	0.200585	1.03757	1.82641e+06	1.9366e+06	2.79197e+06	1.66083e+07	8.25146e+06	7.81962e+06
Succinic acid semialdehyde	Fatty Acyls	C00232	0.0146324	2.51842	1.11335	2.78869e+08	1.74865e+08	2.0617e+08	1.05392e+08	7.38587e+07	8.27807e+07
Sebacic acid	Fatty Acyls	C08277	0.000188306	0.0450546	1.22533	172406	2.29229e+06	2.21171e+06	3.23176e+07	3.93922e+07	3.20844e+07
Prostaglandin G2	Fatty Acyls	C05956	0.00029858	0.0448397	1.223	909797	895290	705683	2.16898e+07	1.70425e+07	1.72621e+07
Pelargonic acid	Fatty Acyls	C01601	0.000222461	16.7964	1.2247	2.90711e+08	3.68598e+08	3.6445e+08	2.08721e+07	1.98405e+07	2.02384e+07
Methyl jasmonate	Fatty Acyls	C11512	0.0312715	0.212055	1.05302	1.66825e+07	2.46454e+07	1.76984e+07	4.88515e+07	1.07791e+08	1.21711e+08
Isovaleric acid	Fatty Acyls	C08262	0.0316578	0.325723	1.05128	2.00175e+08	2.50882e+08	1.37687e+08	3.63326e+08	7.54208e+08	6.89964e+08
Dodecanoic acid	Fatty Acyls	C02679	0.00253367	6.15198	1.18715	1.14332e+08	7.80721e+07	9.3198e+07	2.11074e+07	2.07214e+07	4.59564e+06
Dodecanedioic acid	Fatty Acyls	C02678	0.00045354	0.185626	1.21862	776121	830793	2.26172e+06	6.56157e+06	7.33637e+06	6.94309e+06
Dethiobiotin	Fatty Acyls	C01909	0.0340411	0.0218068	1.05064	544826	587267	643825	4.28127e+07	1.40995e+07	2.45267e+07
9(S)-HPODE	Fatty Acyls	C14827	0.00588205	0.0860009	1.15899	1.28426e+06	4.29028e+06	796890	1.7303e+07	2.54219e+07	3.13606e+07
8-Amino-7-oxononanoate	Fatty Acyls	C01092	4.61489e-05	0.0694654	1.23311	585908	531943	525725	8.29985e+06	7.11171e+06	8.24878e+06
Xanthine	Imidazopyrimidines	C00385	0.0469184	0.3019	1.0163	4.41979e+07	4.02878e+07	4.22673e+07	2.02981e+08	1.32299e+08	8.45703e+07
Guanine	Imidazopyrimidines	C00242	0.00814075	2.93717	1.14941	7.57943e+07	9.80712e+07	9.19751e+07	1.02652e+07	4.00169e+07	4.0227e+07
3-Methyladenine	Imidazopyrimidines	C00913	0.0102559	0.277554	1.1381	3.24163e+07	1.75961e+07	7.5405e+07	1.63127e+08	1.70477e+08	1.18263e+08
N-Acetylserotonin	Indoles and derivatives	C00978	0.00116987	0.0136959	1.20373	189483	428252	366797	1.86842e+07	2.46949e+07	2.85059e+07
(R)-Pantolactone	Lactones	C01012	0.0096609	0.0244317	1.14052	1.75885e+07	5.32719e+06	4.07223e+06	4.8886e+08	2.24643e+08	3.91127e+08
Taurine	Organic acids and derivative	C00245	0.000882252	0.217431	1.20967	6.66452e+06	7.90427e+06	3.62707e+06	3.183e+07	2.71966e+07	2.46592e+07
Maleic acid	Organic acids and derivative	C01384	0.0277979	6.21706	1.06424	9.64113e+08	4.10111e+08	6.56781e+08	2.1015e+08	5.11672e+07	6.5365e+07
L-Malic acid	Organic acids and derivative	C00149	0.0281119	0.36875	1.06337	8.74238e+06	1.0319e+07	1.10029e+07	1.77408e+07	3.50159e+07	2.87736e+07
Glutaric acid	Organic acids and derivative	C00489	0.0013929	5.69403	1.20017	1.63952e+08	1.56136e+08	2.04976e+08	3.9189e+07	4.26516e+07	1.03726e+07
β-Alanyl-L-lysine	Organic acids and derivative	C05341	0.000795041	7.39216	1.21082	1.35292e+08	1.78945e+08	1.83704e+08	2.83617e+07	1.82668e+07	2.07321e+07
L-Kynurenine	Organooxygen compounds	C00328	4.9371e-07	0.217265	1.23921	1.16431e+07	1.06086e+07	1.19653e+07	5.3293e+07	5.14082e+07	5.27881e+07
2-Heptanone	Organooxygen compounds	C08380	0.0113679	2.75149	1.12786	1.07907e+08	9.56936e+07	1.43167e+08	4.11909e+07	2.76841e+07	5.71543e+07
Pyrimidodiazepine	Others	C02587	0.00795236	0.0878783	1.15	1.09138e+07	1.61625e+07	1.50346e+07	2.12398e+08	1.56789e+08	1.10008e+08
Juvenile hormone III	Others	C09694	5.51445e-05	3.16057	1.23254	2.74283e+07	3.10917e+07	2.87639e+07	9.67433e+06	8.79109e+06	9.15108e+06
D-Lyxose	Others	C00476	0.00437524	0.125158	1.17323	2.45692e+06	7.60003e+06	4.5515e+06	4.91889e+07	3.78986e+07	2.96323e+07
9(S)-HPOT	Others	C16321	0.00182317	2.49248	1.19671	8.15353e+08	1.04585e+09	1.04128e+09	3.55374e+08	4.25938e+08	3.83184e+08
2,3-Dinor-8-iso prostaglandin F2α	Others	C14794	0.00299226	2.09406	1.18526	1.97014e+08	1.73629e+08	1.54808e+08	7.056e+07	9.56985e+07	8.46658e+07
Phenyl acetate	Phenol esters	C00548	0.00469909	5.44339	1.17035	1.43651e+09	1.10259e+09	8.82621e+08	2.04595e+08	2.61035e+08	1.62973e+08
Metoclopramide	Phenol ethers	C07868	0.0286865	2.3513	1.06122	2.38261e+07	2.36457e+07	2.39794e+07	1.82825e+07	6.62903e+06	5.47636e+06
Vanillylmandelic acid	Phenols	C05584	7.5504e-07	0.185266	1.23871	2.11283e+06	2.32685e+06	2.49428e+06	1.22228e+07	1.2762e+07	1.24422e+07
Orciprenaline	Phenols	C07144	0.0106941	0.0292974	1.13136	402316	344476	406610	7.55615e+06	1.51119e+07	1.67007e+07
Mandelic acid	Phenols	C01984	4.87603e-05	0.0664946	1.2327	332385	358312	370942	5.39087e+06	4.83012e+06	5.74478e+06
Hydroquinone	Phenols	C00530	0.00866272	27.4082	1.14659	5.60255e+09	6.19196e+09	2.97622e+09	2.23844e+08	1.31139e+08	1.83933e+08
1,2,3-Trihydroxybenzene	Phenols	C01108	0.00603541	0.0122352	1.15886	1.51671e+07	1.49496e+07	1.57057e+07	9.1055e+08	1.14155e+09	1.69301e+09
Piperidine	Piperidines	C01746	0.000292753	31.1329	1.22205	1.86695e+09	2.31998e+09	2.4606e+09	1.17647e+08	1.9259e+07	7.6615e+07
Niacinamide	Pyridines and derivatives	C00153	0.000838293	4.18708	1.21148	9.78096e+07	1.07622e+08	1.05233e+08	8.8917e+06	3.65193e+07	2.87851e+07
Thymidine	Pyrimidine nucleosides	C00214	0.000127056	2.09293	1.22797	1.12205e+07	1.12695e+07	1.12968e+07	5.6459e+06	4.59232e+06	5.9051e+06
Cytidine	Pyrimidine nucleosides	C00475	0.00277193	0.0149057	1.1875	8.43817e+06	6.47054e+06	2.29929e+06	4.99245e+08	3.39736e+08	3.15474e+08
Pyrrole-2-carboxylic acid	Pyrroles	C05942	0.00230778	0.00332177	1.19102	3.23319e+06	1.13503e+06	1.03469e+06	5.664e+08	3.9614e+08	6.63972e+08
Dehydroepiandrosterone	Steroids and steroid derivatives	C01227	2.56738e-05	0.292749	1.23484	2.85647e+06	3.47468e+06	3.3148e+06	1.15839e+07	1.06243e+07	1.07413e+07
